# Supplementary material for: Validity and Reliability of the Staden Schizophrenia Anxiety Rating Scale
Source: Diagnostics (Basel). 2022 Mar 25;12(4):831. doi: 10.3390/diagnostics12040831 (PMC9028449; doi:10.3390/diagnostics12040831)
Supplement: Supplementary file 1 [file diagnostics-12-00831-s001.zip]

Archive with 1 entries (1 files):
- diagnostics-1648432-supplementary.pdf
